# Supplementary material for: Treatment of Moderate Functional Mitral Regurgitation during Aortic Valve Replacement: A Cohort Study
Source: Rev Cardiovasc Med. 2023 Jan 3;24(1):5. doi: 10.31083/j.rcm2401005 (PMC11270475; doi:10.31083/j.rcm2401005)
Supplement: Supplementary file 1 [file 2153-8174-24-1-005-s1.zip]

Archive with 1 entries (1 files):
- 2153-8174-24-1-5-s1.docx
